# Supplementary material for: Effect of Titanium and Molybdenum Cover on the Surface Restructuration of Diamond Single Crystal during Annealing
Source: Materials (Basel). 2023 Feb 16;16(4):1650. doi: 10.3390/ma16041650 (PMC9965767; doi:10.3390/ma16041650)
Supplement: Supplementary file 1 [file materials-16-01650-s001.zip]

Archive with 1 entries (1 files):
- materials-2211020-supplementary.pdf
